# Supplementary material for: A Self-Regulated Microfluidic Device with Thermal Bubble Micropumps
Source: Micromachines (Basel). 2022 Sep 28;13(10):1620. doi: 10.3390/mi13101620 (PMC9612009; doi:10.3390/mi13101620)
Supplement: Supplementary file 1 [file micromachines-13-01620-s001.zip]

Archive with 2 entries (2 files):
- micromachines-1909727-Micropump working.mp4
- micromachines-1909727-supplementary v3.pdf
